# Supplementary material for: Dietary Administration of Postbiotics from Vibrio proteolyticus DCF12.2 Enhanced Intestinal Integrity, Microbiota, and Immune Response in Juvenile Gilthead Seabream (Sparus aurata)
Source: Animals (Basel). 2025 Jul 5;15(13):1982. doi: 10.3390/ani15131982 (PMC12248857; doi:10.3390/ani15131982)
Supplement: Supplementary file 1 [file animals-15-01982-s001.zip]

Archive with 1 entries (1 files):
- animals-3696399-supplementary.pdf
